# Supplementary material for: Tiger prowling: Distribution modelling for northward-expanding Aedes albopictus (Diptera: Culicidae) in Japan
Source: PLoS One. 2024 May 9;19(5):e0303137. doi: 10.1371/journal.pone.0303137 (PMC11081387; doi:10.1371/journal.pone.0303137)
Supplement: S1 Table — (CSV) [file pone.0303137.s017.csv]

S1 Table Mosquito coordinate used for random forest model prediction.
ID	lon	lat	Present status*	Source
1	138.294523	34.834648	1	GBIF
2	139.611328	35.923503	1	GBIF
3	138.939373	35.11949	1	GBIF
4	135.292183	35.50703	1	GBIF
5	132.790237	33.841433	1	GBIF
6	139.649896	35.321387	1	GBIF
7	138.237589	36.410842	1	GBIF
8	139.612595	35.347628	1	GBIF
9	129.858414	32.747479	1	GBIF
10	135.394363	35.463847	1	GBIF
11	137.15179	34.950995	1	GBIF
12	139.639219	35.282724	1	GBIF
13	139.753817	35.601569	1	GBIF
14	127.992702	26.493185	1	GBIF
15	139.707013	35.685074	1	GBIF
16	139.719458	35.638247	1	GBIF
17	139.75819	35.687267	1	GBIF
18	133.718815	33.618774	1	GBIF
19	127.758056	26.241389	1	GBIF
20	140.844772	38.26381	1	GBIF
21	136.692963	35.396822	1	GBIF
22	140.38	35.75	1	GBIF
23	124.09	24.32	1	GBIF
24	129.87	32.78	1	GBIF
25	129.86	32.78	1	GBIF
26	129.86	32.77	1	GBIF
27	129.88	32.76	1	GBIF
28	129.88	32.75	1	GBIF
29	129.85	32.78	1	GBIF
30	129.88	32.74	1	GBIF
31	129.85	32.81	1	GBIF
32	129.85	32.8	1	GBIF
33	139.69	35.67	1	GBIF
34	139.7	35.63	1	GBIF
35	139.74	35.72	1	GBIF
36	139.62	35.63	1	GBIF
37	139.54	35.47	1	GBIF
38	139.67	35.94	1	GBIF
39	135.57	34.91	1	GBIF
40	139.7	35.69	1	GBIF
41	140.32	35.78	1	GBIF
42	137.14	36.76	1	GBIF
43	129.86	32.76	1	GBIF
44	139.99675	35.73657	1	GBIF
45	141.24	38.98	1	GBIF
46	141.13	39.13	1	GBIF
47	140.48	37.75	1	GBIF
48	139.93	37.49	1	GBIF
49	141.14	38.93	1	GBIF
50	140.12	39.71	1	GBIF
51	140.05	39.39	1	GBIF
52	141.15	39.7	1	GBIF
53	139.84	38.91	1	GBIF
54	140.88	38.28	1	GBIF
55	141.29	38.43	1	GBIF
56	140.03	40.2	1	GBIF
57	141.12	39.29	1	GBIF
58	140.96	38.57	1	GBIF
59	140.1	39.72	1	GBIF
60	124.2	24.41	1	GBIF
61	128.17	26.74	1	GBIF
62	130.3	33.25	1	GBIF
63	130.21	33.27	1	GBIF
64	129.88	33.55	1	GBIF
65	140.13986	35.96362	1	GBIF
66	129.92	33.53	1	GBIF
67	129.89	33.54	1	GBIF
68	129.9	33.54	1	GBIF
69	129.93	33.54	1	GBIF
70	129.94	33.53	1	GBIF
71	129.86	33.55	1	GBIF
72	129.91	33.54	1	GBIF
73	129.87	33.53	1	GBIF
74	127.22	26.58	1	GBIF
75	139.4	35.38	1	GBIF
76	139.71	35.66	1	GBIF
77	130.56	31.59	1	GBIF
78	130.69	31.09	1	GBIF
79	130.32	33.37	1	GBIF
80	127.73	26.26	1	GBIF
81	134.98	34.8	1	GBIF
82	139.41	35.49	1	GBIF
83	139.4	35.45	1	GBIF
84	139.41	35.5	1	GBIF
85	127.7	26.2	1	GBIF
86	129.33	34.64	1	GBIF
87	135.754	35.0211	1	GBIF
88	130.692	32.8059	1	GBIF
89	127.788685	26.723135	1	GBIF
90	138	36	1	GBIF
91	139.77	35.68	1	GBIF
92	130.2	33.25	1	GBIF
93	130.37	33.43	1	GBIF
94	136.62	35.37	1	GBIF
95	129.82	32.78	1	GBIF
96	127.87	26.33	1	GBIF
97	130.99	30.59	1	GBIF
98	139.55	35.61	1	GBIF
99	135.398	34.1962	1	GBIF
100	130.077	32.213	1	GBIF
101	130.062	32.211	1	GBIF
102	142.162	26.6404	1	GBIF
103	142.169	26.6464	1	GBIF
104	130.54175	31.57023	1	This study
105	130.72733	32.81494	1	This study
106	139.7518	35.97543	1	This study
107	135.52354	34.67448	1	This study
108	130.2943	33.55449	1	This study
109	139.71887	35.66354	1	This study
110	133.57457	33.66573	1	This study
111	139.47357	35.38139	1	This study
112	135.3441	34.72994	1	This study
113	139.44156	35.68426	1	This study
114	130.78648	33.91629	1	This study
115	132.60429	34.23002	1	This study
116	139.50879	35.55604	1	This study
117	139.53514	35.76126	1	This study
118	134.17305	35.51539	1	This study
119	139.49043	35.33967	1	This study
120	139.45039	35.37436	1	This study
121	139.3221	35.31834	1	This study
122	139.44524	35.67411	1	This study
123	139.90292	35.78754	1	This study
124	139.74625	35.65598	1	This study
125	130.70955	33.87678	1	This study
126	139.46957	35.70981	1	This study
127	139.71223	35.24441	1	This study
128	135.78773	35.03975	1	This study
129	139.60222	35.6122	1	This study
130	138.254	36.3902	1	This study
131	140.32812	38.25549	1	This study
132	141.12161	39.712	1	This study
133	139.60789	35.59977	1	This study
134	140.374889	35.774056	1	This study
135	140.386861	35.759028	1	This study
136	140.393806	35.774278	1	This study
137	129.757957	32.586853	1	This study
138	129.779681	33.145441	1	This study
139	129.774361	33.159593	1	This study
140	129.734932	33.159173	1	This study
141	129.680774	33.161697	1	This study
142	129.690711	33.166901	1	This study
143	129.717705	33.170954	1	This study
144	129.726935	33.175066	1	This study
145	129.716137	33.186127	1	This study
146	129.958985	32.899132	1	This study
147	129.973067	32.908387	1	This study
148	129.939502	32.919023	1	This study
149	136.994167	36.711889	1	This study
150	137.146944	36.696389	1	This study
151	137.190222	36.711944	1	This study
152	137.274306	36.612611	1	This study
153	137.272	36.600472	1	This study
154	137.335889	36.580556	1	This study
155	137.435556	36.7575	1	This study
156	140.372917	35.758333	1	This study
157	140.365472	35.774639	1	This study
158	140.386167	35.778639	1	This study
159	140.383667	35.766833	1	This study
160	140.37728	35.78322	1	This study
161	140.3834	35.74101	1	This study
162	140.40411	35.74641	1	This study
163	140.41155	35.75622	1	This study
164	140.39483	35.79536	1	This study
165	140.3748	35.80188	1	This study
166	140.16641	35.80013	1	This study
167	140.04814	35.71249	1	This study
168	140.13743	35.64842	1	This study
169	140.19046	35.61664	1	This study
170	140.10057	35.60983	1	This study
171	131.573833	34.060972	1	This study
172	131.493778	34.185139	1	This study
173	131.470861	34.142889	1	This study
174	131.399639	34.110278	1	This study
175	131.2465	33.972917	1	This study
176	130.9725	33.999306	1	This study
177	130.995889	34.014694	1	This study
178	130.980083	33.98175	1	This study
179	130.940278	33.955639	1	This study
180	130.918222	33.916583	1	This study
181	135.258444	34.442667	1	This study
182	135.310722	34.399028	1	This study
183	135.338306	34.437583	1	This study
184	135.429889	34.633139	1	This study
185	135.402167	34.635639	1	This study
186	135.392111	34.664	1	This study
187	135.412833	34.67575	1	This study
188	135.271472	34.689222	1	This study
189	135.268139	34.681028	1	This study
190	135.215722	34.664	1	This study
191	135.196722	34.705389	1	This study
192	136.820072	35.043406	1	This study
193	136.822061	35.062383	1	This study
194	136.805536	35.058856	1	This study
195	136.783989	35.053467	1	This study
196	136.777286	35.034081	1	This study
197	136.766297	35.055042	1	This study
198	136.903289	35.188483	1	This study
199	136.857153	35.151942	1	This study
200	136.622047	35.003142	1	This study
201	136.63235	34.990711	1	This study
202	136.635889	34.971239	1	This study
203	136.644961	34.979144	1	This study
204	136.841528	34.879086	1	This study
205	136.85865	34.856464	1	This study
206	139.751389	35.593222	1	This study
207	139.762278	35.59525	1	This study
208	139.81325	35.611056	1	This study
209	139.756472	35.57825	1	This study
210	139.714111	35.581111	1	This study
211	139.659333	35.435833	1	This study
212	139.659917	35.423944	1	This study
213	139.665417	35.416222	1	This study
214	139.689222	35.437333	1	This study
215	139.608889	35.405028	1	This study
216	139.787972	35.520722	1	This study
217	139.759972	35.502556	1	This study
218	139.759167	35.511139	1	This study
219	139.69725	35.534778	1	This study
220	140.202972	37.118639	1	This study
221	140.031083	36.931083	1	This study
222	140.077139	36.874861	1	This study
223	140.123167	36.823889	1	This study
224	140.142639	36.726806	1	This study
225	140.1505	36.661611	1	This study
226	139.880778	36.595889	1	This study
227	139.883778	36.569833	1	This study
228	139.878083	36.400889	1	This study
229	139.841361	36.309694	1	This study
230	139.709111	36.297583	1	This study
231	139.576778	36.297583	1	This study
232	139.505972	36.284778	1	This study
233	139.382167	36.287194	1	This study
234	139.372639	36.309028	1	This study
235	139.334917	36.406111	1	This study
236	139.167528	36.366639	1	This study
237	139.037972	36.388361	1	This study
238	139.024667	36.341306	1	This study
239	138.959194	36.354167	1	This study
240	138.908028	36.278472	1	This study
241	138.880694	36.250028	1	This study
242	139.001833	36.500139	1	This study
243	139.023889	36.64975	1	This study
244	138.977083	36.675194	1	This study
245	140.451333	37.765917	1	This study
246	140.452722	37.737389	1	This study
247	140.484139	37.702722	1	This study
248	140.345611	37.441444	1	This study
249	140.360222	37.399889	1	This study
250	140.396472	37.433528	1	This study
251	139.950722	37.394722	1	This study
252	140.882944	37.056333	1	This study
253	140.850528	37.009889	1	This study
254	140.677028	36.64025	1	This study
255	140.650028	36.593278	1	This study
256	140.621722	36.554889	1	This study
257	140.553	36.458694	1	This study
258	140.546111	36.406889	1	This study
259	140.584778	36.346444	1	This study
260	140.505111	36.346472	1	This study
261	140.456667	36.374472	1	This study
262	140.146222	36.01375	1	This study
263	140.129972	36.050667	1	This study
264	140.105861	37.910333	1	This study
265	140.183972	37.966528	1	This study
266	140.203028	37.992861	1	This study
267	140.269472	38.147639	1	This study
268	140.324639	38.205278	1	This study
269	139.826778	38.729361	1	This study
270	139.84425	38.830111	1	This study
271	139.827028	38.918194	1	This study
272	140.29575	38.667639	1	This study
273	140.971028	38.581194	1	This study
274	140.977528	38.545806	1	This study
275	141.002028	38.533583	1	This study
276	141.083806	38.559194	1	This study
277	141.276194	38.444278	1	This study
278	141.192556	38.481889	1	This study
279	141.074861	38.380139	1	This study
280	141.018583	38.311667	1	This study
281	141.015194	38.294639	1	This study
282	140.872639	38.267111	1	This study
283	141.122083	39.414694	1	This study
284	141.10375	39.382778	1	This study
285	141.115556	39.441167	1	This study
286	141.132167	39.664889	1	This study
287	141.109806	39.709083	1	This study
288	141.129833	39.769722	1	This study
289	140.757611	40.820667	1	This study
290	140.745806	40.813222	1	This study
291	140.117	39.718389	1	This study
292	140.06925	39.745361	1	This study
293	140.082583	39.677111	1	This study
294	140.049806	39.499222	1	This study
295	140.042611	39.397694	1	This study
296	136.918144	35.156455	1	This study
297	136.946982	35.163451	1	This study
298	137.02602	35.080824	1	This study
299	137.112747	35.075258	1	This study
300	137.142987	35.054061	1	This study
301	137.158879	34.956799	1	This study
302	137.311694	34.851725	1	This study
303	137.40871	34.738606	1	This study
304	137.448069	34.748152	1	This study
305	137.324841	34.759828	1	This study
306	136.69572	35.062402	1	This study
307	136.585589	34.990936	1	This study
308	136.617148	34.964762	1	This study
309	136.416637	34.866594	1	This study
310	136.471006	34.778984	1	This study
311	136.461541	34.613335	1	This study
312	136.323956	34.221536	1	This study
313	136.757728	35.416978	1	This study
314	136.760876	35.399303	1	This study
315	136.731203	35.403321	1	This study
316	136.696377	35.327882	1	This study
317	136.616039	35.361837	1	This study
318	136.906972	35.546632	1	This study
319	137.129387	35.344181	1	This study
320	137.021502	35.298864	1	This study
321	133.89494	34.62172	1	This study
322	133.90878	34.67606	1	This study
323	134.00375	35.06224	1	This study
324	134.23265	35.26822	1	This study
325	134.21956	35.49545	1	This study
326	134.13409	35.52327	1	This study
327	133.89256	35.4097	1	This study
328	133.83171	35.43054	1	This study
329	133.32681	35.42646	1	This study
330	133.17151	35.49651	1	This study
331	133.06702	35.47287	1	This study
332	132.81918	35.38328	1	This study
333	132.50748	35.19102	1	This study
334	132.27873	35.02642	1	This study
335	132.8445	34.80875	1	This study
336	132.30338	34.31956	1	This study
337	132.39265	34.37777	1	This study
338	132.56372	34.25006	1	This study
339	132.4758	34.40354	1	This study
340	133.205	34.40901	1	This study
341	132.95688	34.05186	1	This study
342	134.2627	34.28239	1	This study
343	134.30316	34.24617	1	This study
344	133.48372	34.60259	1	This study
345	133.20507	34.67016	1	This study
346	133.75099	34.61389	1	This study
347	134.37225	34.75729	1	This study
348	134.05849	34.34608	1	This study
349	134.02357	34.34342	1	This study
350	133.86035	34.32236	1	This study
351	133.82347	34.26234	1	This study
352	133.28523	33.97134	1	This study
353	132.73221	33.75729	1	This study
354	132.78117	33.81455	1	This study
355	132.54936	33.50285	1	This study
356	132.55092	33.20906	1	This study
357	132.8138	32.96286	1	This study
358	132.94299	32.98566	1	This study
359	133.42017	33.49511	1	This study
360	133.51537	33.56033	1	This study
361	133.56454	33.56226	1	This study
362	133.89464	33.50002	1	This study
363	134.13115	34.06678	1	This study
364	134.65718	33.92096	1	This study
365	134.60451	33.9747	1	This study
366	134.55696	34.07595	1	This study
367	134.50665	34.07595	1	This study
368	134.60266	34.1822	1	This study
369	135.39168	34.47032	1	This study
370	135.39986	34.50682	1	This study
371	135.44347	34.54723	1	This study
372	135.26724	34.36069	1	This study
373	135.33255	33.66962	1	This study
374	135.38298	33.72991	1	This study
375	135.16202	33.89695	1	This study
376	135.17561	34.22581	1	This study
377	135.20241	34.22753	1	This study
378	135.6042	34.33629	1	This study
379	135.70084	34.35371	1	This study
380	135.73601	34.56312	1	This study
381	135.7739	34.47897	1	This study
382	135.82867	34.60093	1	This study
383	135.82719	34.69708	1	This study
384	136.26286	35.30474	1	This study
385	136.07323	35.10309	1	This study
386	136.02078	35.05378	1	This study
387	135.9792	35.04043	1	This study
388	135.85709	35.00791	1	This study
389	135.86823	35.05199	1	This study
390	135.791541	34.885239	1	This study
391	135.74609	35.00435	1	This study
392	135.74391	35.05319	1	This study
393	135.52545	34.82918	1	This study
394	135.50333	34.73696	1	This study
395	135.44661	34.70127	1	This study
396	135.41447	34.71354	1	This study
397	135.27892	34.70254	1	This study
398	135.24396	34.71539	1	This study
399	134.69649	34.83803	1	This study
400	134.77798	35.47141	1	This study
401	135.15614	35.54812	1	This study
402	130.861648	32.833172	1	This study
403	130.819486	32.787448	1	This study
404	130.787618	32.786	1	This study
405	130.693011	32.778459	1	This study
406	130.676449	32.788296	1	This study
407	130.692811	32.796814	1	This study
408	131.068476	32.935676	1	This study
409	131.077935	32.933875	1	This study
410	131.113923	32.93637	1	This study
411	131.389724	32.967878	1	This study
412	130.310714	33.256501	1	This study
413	130.298439	33.269135	1	This study
414	130.282802	33.266106	1	This study
415	130.286993	33.253819	1	This study
416	130.271532	33.174534	1	This study
417	130.48661	33.572382	1	This study
418	130.463556	33.587605	1	This study
419	130.414044	33.586229	1	This study
420	130.421092	33.606552	1	This study
421	130.447	33.648389	1	This study
422	130.514963	33.649061	1	This study
423	130.753336	33.922532	1	This study
424	131.016071	33.960763	1	This study
425	130.914185	33.890215	1	This study
426	140.701979	40.819618	1	This study
427	140.776442	40.811817	1	This study
428	140.754824	40.790595	1	This study
429	140.48368	40.609677	1	This study
430	140.466899	40.610035	1	This study
431	140.472233	40.595628	1	This study
432	141.48817	40.51408	1	This study
433	141.167208	39.702682	1	This study
434	141.139311	39.725235	1	This study
435	141.12703	39.719986	1	This study
436	141.155557	39.651937	1	This study
437	140.913121	38.296498	1	This study
438	140.903173	38.251222	1	This study
439	140.884848	38.247897	1	This study
440	140.931974	38.255689	1	This study
441	140.34498	38.245582	1	This study
442	140.321904	38.247207	1	This study
443	140.329771	38.240624	1	This study
444	140.31771	38.237868	1	This study
445	140.311234	38.230619	1	This study
446	140.346351	38.262918	1	This study
447	140.33658	38.271401	1	This study
448	140.483373	37.795203	1	This study
449	140.484726	37.785036	1	This study
450	140.468439	37.758486	1	This study
451	140.468755	37.750639	1	This study
452	140.540508	40.270621	1	This study
453	140.440908	40.805352	1	This study
454	141.21263	41.298678	1	This study
455	140.545823	39.304585	1	This study
456	140.479545	39.459482	1	This study
457	138.91062	35.552388	1	This study
458	139.451339	36.154479	1	This study
459	139.33766	35.63968	1	This study
460	139.52094	35.78829	1	This study
461	139.51728	35.76583	1	This study
462	139.52763	35.766	1	This study
463	139.49271	35.77909	1	This study
464	139.67721	35.77581	1	This study
465	139.65328	35.78347	1	This study
466	139.2722	35.79284	1	This study
467	139.46919	35.70031	1	This study
468	139.48045	35.66624	1	This study
469	139.75137	35.58512	1	This study
470	139.78859	35.62827	1	This study
471	139.78065	35.61598	1	This study
472	139.48825	35.64234	1	This study
473	139.42292	35.68789	1	This study
474	139.75811	35.67397	1	This study
475	139.70612	35.70808	1	This study
476	139.77039	35.70987	1	This study
477	139.65981	35.628	1	This study
478	139.63001	35.76566	1	This study
479	139.81716	35.69102	1	This study
480	139.85686	35.64228	1	This study
481	139.40144	35.68612	1	This study
482	129.839126	32.682966	1	This study
483	129.86572	32.721744	1	This study
484	129.871644	32.754274	1	This study
485	129.826925	32.722646	1	This study
486	129.845187	32.758569	1	This study
487	129.868188	32.767443	1	This study
488	129.849095	32.77066	1	This study
489	129.865303	32.789962	1	This study
490	129.859667	32.795547	1	This study
491	129.897456	32.752429	1	This study
492	129.905772	32.747245	1	This study
493	130.412907	33.65434	1	Yang et al. (2002)
494	130.450326	33.655794	1	Yang et al. (2003)
495	130.399493	33.610872	1	Yang et al. (2004)
496	130.400599	33.601387	1	Yang et al. (2005)
497	130.383996	33.573374	1	Yang et al. (2006)
498	130.455548	33.581836	1	Yang et al. (2007)
499	130.425915	33.572879	1	Yang et al. (2008)
500	130.320649	33.530538	1	Yang et al. (2009)
501	130.3498281	33.5330404	1	Yang et al. (2010)
502	130.388459	33.521381	1	Yang et al. (2011)
503	130.475983	33.511826	1	Yang et al. (2012)
504	130.52855	33.486849	1	Yang et al. (2013)
505	131.00155	33.966119	1	Yang et al. (2014)
506	130.993378	33.957506	1	Yang et al. (2015)
507	130.962806	33.941963	1	Yang et al. (2016)
508	130.723895	33.918047	1	Yang et al. (2017)
509	130.88491	33.879148	1	Yang et al. (2018)
510	129.848298	32.703101	1	Yang et al. (2019)
511	129.858935	32.70982	1	Yang et al. (2020)
512	129.871679	32.745012	1	Yang et al. (2021)
513	128.84835	32.694954	1	Yang et al. (2022)
514	129.289868	34.202156	1	Yang et al. (2023)
515	129.291245	34.210103	1	Yang et al. (2024)
516	129.32459	34.27806	1	Yang et al. (2025)
517	129.468465	34.656908	1	Yang et al. (2026)
518	129.458478	34.654488	1	Yang et al. (2027)
519	123.77267	24.435131	1	Yang et al. (2028)
520	127.766219	26.251692	1	Yang et al. (2029)
521	134.156567	35.515015	1	Yang et al. (2030)
522	139.715164	35.704302	1	Yang et al. (2031)
523	140.139415	35.857422	1	Yang et al. (2032)
524	137.8291667	35.77083333	0	randomly generated
525	136.4375	35.67916667	0	randomly generated
526	140.8041667	37.40416667	0	randomly generated
527	133.6875	34.57916667	0	randomly generated
528	131.5625	33.47083333	0	randomly generated
529	133.6875	34.12083333	0	randomly generated
530	131.2041667	31.4875	0	randomly generated
531	135.6541667	35.3125	0	randomly generated
532	133.1708333	35.40416667	0	randomly generated
533	134.7375	34.80416667	0	randomly generated
534	141.8458333	39.07083333	0	randomly generated
535	139.1041667	37.87916667	0	randomly generated
536	142.4958333	44.35416667	0	randomly generated
537	143.3375	44.22083333	0	randomly generated
538	136.7541667	35.99583333	0	randomly generated
539	141.5625	42.69583333	0	randomly generated
540	136.6625	36.4375	0	randomly generated
541	139.2458333	35.45416667	0	randomly generated
542	132.4791667	33.55416667	0	randomly generated
543	133.3291667	36.27083333	0	randomly generated
544	143.5791667	43.0875	0	randomly generated
545	140.6791667	40.8375	0	randomly generated
546	137.8541667	35.07083333	0	randomly generated
547	140.0875	37.22083333	0	randomly generated
548	142.9291667	44.1625	0	randomly generated
549	141.5791667	39.00416667	0	randomly generated
550	140.5208333	39.97916667	0	randomly generated
551	137.6708333	36.27083333	0	randomly generated
552	134.0375	33.44583333	0	randomly generated
553	138.1708333	35.52083333	0	randomly generated
554	143.2625	44.02083333	0	randomly generated
555	142.1875	42.50416667	0	randomly generated
556	141.3875	39.44583333	0	randomly generated
557	132.7041667	33.1875	0	randomly generated
558	140.3291667	42.4875	0	randomly generated
559	133.1791667	34.59583333	0	randomly generated
560	139.1958333	37.19583333	0	randomly generated
561	131.7458333	34.0875	0	randomly generated
562	141.9208333	44.72916667	0	randomly generated
563	132.8541667	33.4375	0	randomly generated
564	142.0291667	45.35416667	0	randomly generated
565	132.3625	34.90416667	0	randomly generated
566	130.5541667	31.25416667	0	randomly generated
567	137.9291667	34.67083333	0	randomly generated
568	135.3041667	35.22916667	0	randomly generated
569	133.0375	34.42083333	0	randomly generated
570	141.9708333	42.82083333	0	randomly generated
571	131.1041667	33.60416667	0	randomly generated
572	139.6291667	35.75416667	0	randomly generated
573	138.5875	35.24583333	0	randomly generated
574	132.7375	33.2625	0	randomly generated
575	141.3041667	39.60416667	0	randomly generated
576	139.7458333	37.9125	0	randomly generated
577	140.2041667	40.02083333	0	randomly generated
578	132.5958333	34.3375	0	randomly generated
579	136.1791667	35.8125	0	randomly generated
580	140.1625	36.5375	0	randomly generated
581	138.9791667	36.67083333	0	randomly generated
582	135.4125	35.32083333	0	randomly generated
583	140.2458333	36.27083333	0	randomly generated
584	136.8125	36.05416667	0	randomly generated
585	129.8708333	33.27916667	0	randomly generated
586	139.0708333	35.54583333	0	randomly generated
587	137.3125	34.8125	0	randomly generated
588	130.7791667	33.3625	0	randomly generated
589	140.5125	39.89583333	0	randomly generated
590	139.8958333	36.14583333	0	randomly generated
591	141.9375	43.07916667	0	randomly generated
592	138.7708333	35.37916667	0	randomly generated
593	130.0875	32.39583333	0	randomly generated
594	141.5625	38.84583333	0	randomly generated
595	137.7125	35.14583333	0	randomly generated
596	143.4041667	43.3875	0	randomly generated
597	138.9041667	36.37083333	0	randomly generated
598	140.7708333	39.22916667	0	randomly generated
599	137.8208333	36.20416667	0	randomly generated
600	140.8541667	38.44583333	0	randomly generated
601	131.3875	31.72083333	0	randomly generated
602	133.9875	34.1125	0	randomly generated
603	145.2208333	43.52916667	0	randomly generated
604	140.6291667	42.67083333	0	randomly generated
605	131.0625	32.94583333	0	randomly generated
606	145.0958333	43.65416667	0	randomly generated
607	139.9541667	35.2375	0	randomly generated
608	136.8541667	35.12916667	0	randomly generated
609	143.9125	43.7375	0	randomly generated
610	133.9625	33.97083333	0	randomly generated
611	140.3708333	36.60416667	0	randomly generated
612	144.2875	43.67916667	0	randomly generated
613	137.2625	35.2625	0	randomly generated
614	134.2875	34.4875	0	randomly generated
615	132.6708333	34.2875	0	randomly generated
616	140.2041667	38.69583333	0	randomly generated
617	132.7291667	32.97083333	0	randomly generated
618	125.4375	24.7375	0	randomly generated
619	142.6208333	44.4875	0	randomly generated
620	140.7541667	37.1125	0	randomly generated
621	137.0291667	36.2875	0	randomly generated
622	143.3291667	42.97083333	0	randomly generated
623	140.5041667	38.4875	0	randomly generated
624	141.5625	39.22083333	0	randomly generated
625	141.2291667	42.54583333	0	randomly generated
626	139.4125	35.40416667	0	randomly generated
627	135.9041667	35.42916667	0	randomly generated
628	132.5208333	34.42083333	0	randomly generated
629	138.7958333	35.42083333	0	randomly generated
630	133.8875	35.45416667	0	randomly generated
631	132.9041667	33.22083333	0	randomly generated
632	133.7291667	35.32916667	0	randomly generated
633	140.6125	40.1125	0	randomly generated
634	131.1791667	33.0875	0	randomly generated
635	140.5541667	40.7625	0	randomly generated
636	140.9958333	40.47083333	0	randomly generated
637	134.0375	33.39583333	0	randomly generated
638	127.7458333	26.17916667	0	randomly generated
639	140.1541667	42.42916667	0	randomly generated
640	143.3458333	43.45416667	0	randomly generated
641	141.0791667	40.6625	0	randomly generated
642	130.2375	31.77916667	0	randomly generated
643	140.2541667	38.94583333	0	randomly generated
644	141.3875	43.69583333	0	randomly generated
645	140.4625	36.37916667	0	randomly generated
646	142.4458333	44.22083333	0	randomly generated
647	140.2125	39.90416667	0	randomly generated
648	143.2041667	43.1375	0	randomly generated
649	140.3208333	37.82916667	0	randomly generated
650	139.5625	35.7125	0	randomly generated
651	139.2791667	37.82916667	0	randomly generated
652	130.4458333	33.7125	0	randomly generated
653	133.2541667	33.8125	0	randomly generated
654	139.9208333	37.1875	0	randomly generated
655	141.3791667	39.64583333	0	randomly generated
656	140.4041667	38.72916667	0	randomly generated
657	136.3208333	34.2875	0	randomly generated
658	140.1791667	36.1375	0	randomly generated
659	140.9458333	42.55416667	0	randomly generated
660	139.6625	36.1125	0	randomly generated
661	139.0375	36.22083333	0	randomly generated
662	132.8791667	33.24583333	0	randomly generated
663	142.2958333	44.54583333	0	randomly generated
664	140.5458333	39.62916667	0	randomly generated
665	140.3541667	35.80416667	0	randomly generated
666	137.7791667	34.84583333	0	randomly generated
667	131.8458333	34.3875	0	randomly generated
668	141.6958333	43.0375	0	randomly generated
669	142.9791667	42.9625	0	randomly generated
670	141.5541667	40.1375	0	randomly generated
671	138.3541667	36.79583333	0	randomly generated
672	141.3375	41.07916667	0	randomly generated
673	132.4458333	34.17083333	0	randomly generated
674	140.3375	37.2125	0	randomly generated
675	132.1208333	34.69583333	0	randomly generated
676	140.2291667	35.64583333	0	randomly generated
677	142.1375	43.4625	0	randomly generated
678	138.0291667	36.52916667	0	randomly generated
679	141.6625	40.39583333	0	randomly generated
680	131.2291667	32.0875	0	randomly generated
681	140.8375	37.4125	0	randomly generated
682	137.5208333	35.40416667	0	randomly generated
683	141.6291667	43.2875	0	randomly generated
684	130.5708333	31.22083333	0	randomly generated
685	143.1875	41.9875	0	randomly generated
686	141.2958333	38.7875	0	randomly generated
687	142.1125	42.84583333	0	randomly generated
688	139.7958333	36.12083333	0	randomly generated
689	138.3041667	35.04583333	0	randomly generated
690	140.3958333	38.39583333	0	randomly generated
691	134.0958333	35.27916667	0	randomly generated
692	137.7875	35.49583333	0	randomly generated
693	129.8958333	32.82916667	0	randomly generated
694	137.5625	35.6875	0	randomly generated
695	138.9958333	36.82916667	0	randomly generated
696	141.6291667	38.94583333	0	randomly generated
697	131.3791667	31.54583333	0	randomly generated
698	140.3541667	40.05416667	0	randomly generated
699	140.3208333	38.10416667	0	randomly generated
700	143.0958333	42.52916667	0	randomly generated
701	135.7958333	35.35416667	0	randomly generated
702	138.9708333	36.4125	0	randomly generated
703	142.9375	42.42916667	0	randomly generated
704	133.8291667	35.1625	0	randomly generated
705	139.8875	36.8125	0	randomly generated
706	141.5458333	39.02083333	0	randomly generated
707	130.2875	31.32083333	0	randomly generated
708	137.8625	36.74583333	0	randomly generated
709	141.9208333	42.72083333	0	randomly generated
710	131.3708333	31.60416667	0	randomly generated
711	142.8291667	44.17916667	0	randomly generated
712	143.8875	43.47083333	0	randomly generated
713	136.1791667	35.4375	0	randomly generated
714	139.9458333	38.9125	0	randomly generated
715	140.5375	39.05416667	0	randomly generated
716	140.4291667	37.27916667	0	randomly generated
717	144.6041667	43.49583333	0	randomly generated
718	138.0291667	35.2375	0	randomly generated
719	139.6291667	38.0375	0	randomly generated
720	140.3208333	41.9625	0	randomly generated
721	137.5458333	35.55416667	0	randomly generated
722	138.8375	35.12916667	0	randomly generated
723	138.1541667	36.1625	0	randomly generated
724	133.9375	34.2125	0	randomly generated
725	140.4291667	38.37916667	0	randomly generated
726	141.1541667	39.10416667	0	randomly generated
727	138.7541667	37.07083333	0	randomly generated
728	137.2458333	35.7125	0	randomly generated
729	134.0708333	35.34583333	0	randomly generated
730	137.2458333	35.0625	0	randomly generated
731	143.4958333	42.6375	0	randomly generated
732	137.6208333	36.47916667	0	randomly generated
733	138.7125	36.77083333	0	randomly generated
734	139.8375	37.64583333	0	randomly generated
735	143.8541667	43.4125	0	randomly generated
736	139.3041667	35.82916667	0	randomly generated
737	143.7708333	43.6375	0	randomly generated
738	135.3541667	34.12916667	0	randomly generated
739	142.5875	44.6875	0	randomly generated
740	142.7875	42.3125	0	randomly generated
741	139.0041667	36.52916667	0	randomly generated
742	131.4208333	31.95416667	0	randomly generated
743	143.5458333	43.7875	0	randomly generated
744	140.2791667	37.37083333	0	randomly generated
745	141.8708333	44.9125	0	randomly generated
746	129.4208333	28.20416667	0	randomly generated
747	140.6625	36.99583333	0	randomly generated
748	144.1708333	43.7875	0	randomly generated
749	137.8208333	36.75416667	0	randomly generated
750	140.9291667	41.84583333	0	randomly generated
751	143.2708333	43.89583333	0	randomly generated
752	135.4458333	35.15416667	0	randomly generated
753	137.0708333	37.4125	0	randomly generated
754	143.3875	43.2125	0	randomly generated
755	139.5708333	36.69583333	0	randomly generated
756	144.5541667	43.74583333	0	randomly generated
757	136.4708333	34.89583333	0	randomly generated
758	137.0708333	36.25416667	0	randomly generated
759	130.9291667	31.77083333	0	randomly generated
760	142.6458333	42.3875	0	randomly generated
761	142.3125	42.57916667	0	randomly generated
762	132.3958333	34.92916667	0	randomly generated
763	141.4541667	43.3125	0	randomly generated
764	141.7375	40.0625	0	randomly generated
765	133.0125	34.77083333	0	randomly generated
766	133.7958333	35.0875	0	randomly generated
767	133.1791667	33.45416667	0	randomly generated
768	140.5375	37.7125	0	randomly generated
769	144.4041667	43.8875	0	randomly generated
770	139.6875	36.7875	0	randomly generated
771	130.4791667	32.1375	0	randomly generated
772	130.8708333	33.72916667	0	randomly generated
773	140.9041667	41.8125	0	randomly generated
774	134.2208333	34.8625	0	randomly generated
775	140.8541667	41.4125	0	randomly generated
776	140.9708333	38.94583333	0	randomly generated
777	136.5208333	34.4125	0	randomly generated
778	140.7125	42.7125	0	randomly generated
779	139.9458333	37.7375	0	randomly generated
780	141.1875	39.45416667	0	randomly generated
781	134.3625	33.84583333	0	randomly generated
782	142.2708333	43.4875	0	randomly generated
783	131.2458333	33.55416667	0	randomly generated
784	138.4875	36.59583333	0	randomly generated
785	137.9875	34.7375	0	randomly generated
786	139.8458333	35.92083333	0	randomly generated
787	143.0791667	42.42916667	0	randomly generated
788	137.2958333	35.09583333	0	randomly generated
789	140.3541667	41.60416667	0	randomly generated
790	142.0291667	44.57083333	0	randomly generated
791	140.2791667	40.4125	0	randomly generated
792	140.5208333	41.02083333	0	randomly generated
793	140.6875	38.82916667	0	randomly generated
794	131.3958333	32.57916667	0	randomly generated
795	141.5541667	39.49583333	0	randomly generated
796	132.7458333	34.97083333	0	randomly generated
797	140.9125	37.90416667	0	randomly generated
798	140.4708333	39.7625	0	randomly generated
799	130.5125	30.32916667	0	randomly generated
800	132.8708333	33.35416667	0	randomly generated
801	141.9291667	39.6875	0	randomly generated
802	144.5291667	43.65416667	0	randomly generated
803	140.2458333	35.1875	0	randomly generated
804	139.7625	37.44583333	0	randomly generated
805	142.2208333	43.64583333	0	randomly generated
806	141.8625	39.2125	0	randomly generated
807	140.8708333	38.84583333	0	randomly generated
808	140.6541667	40.5625	0	randomly generated
809	139.6041667	36.59583333	0	randomly generated
810	130.9125	32.72916667	0	randomly generated
811	138.9208333	36.8375	0	randomly generated
812	141.1458333	40.62916667	0	randomly generated
813	131.6458333	32.49583333	0	randomly generated
814	143.4791667	42.5875	0	randomly generated
815	142.5125	44.8625	0	randomly generated
816	141.4875	43.70416667	0	randomly generated
817	133.2625	34.95416667	0	randomly generated
818	140.6458333	39.2875	0	randomly generated
819	139.1791667	36.5625	0	randomly generated
820	141.0875	39.22916667	0	randomly generated
821	141.4958333	43.47916667	0	randomly generated
822	142.9958333	44.5125	0	randomly generated
823	140.1708333	35.4375	0	randomly generated
824	140.2541667	36.37916667	0	randomly generated
825	138.4625	37.27916667	0	randomly generated
826	135.9708333	34.69583333	0	randomly generated
827	130.6291667	33.0625	0	randomly generated
828	142.7208333	42.90416667	0	randomly generated
829	140.1791667	38.8375	0	randomly generated
830	136.7125	35.85416667	0	randomly generated
831	131.0708333	32.89583333	0	randomly generated
832	140.5375	37.7875	0	randomly generated
833	140.3208333	40.04583333	0	randomly generated
834	139.3791667	35.34583333	0	randomly generated
835	131.6375	34.1375	0	randomly generated
836	133.2625	35.40416667	0	randomly generated
837	140.0208333	39.89583333	0	randomly generated
838	130.9875	33.5375	0	randomly generated
839	141.1791667	39.59583333	0	randomly generated
840	135.9208333	35.29583333	0	randomly generated
841	130.5041667	33.05416667	0	randomly generated
842	141.3625	39.42083333	0	randomly generated
843	143.3791667	42.74583333	0	randomly generated
844	140.1125	40.29583333	0	randomly generated
845	138.5041667	36.2625	0	randomly generated
846	138.6875	37.09583333	0	randomly generated
847	141.6125	39.94583333	0	randomly generated
848	142.4375	42.5875	0	randomly generated
849	136.8958333	37.1375	0	randomly generated
850	133.9958333	35.4625	0	randomly generated
851	131.1291667	33.07083333	0	randomly generated
852	136.5625	35.5375	0	randomly generated
853	136.0291667	34.42916667	0	randomly generated
854	135.3375	34.02916667	0	randomly generated
855	137.6791667	36.4125	0	randomly generated
856	143.1958333	44.2875	0	randomly generated
857	130.7875	33.92083333	0	randomly generated
858	140.6041667	37.02083333	0	randomly generated
859	137.7625	35.10416667	0	randomly generated
860	139.6125	36.6375	0	randomly generated
861	141.8875	43.00416667	0	randomly generated
862	135.5041667	34.67916667	0	randomly generated
863	140.6458333	40.7125	0	randomly generated
864	141.5708333	43.2625	0	randomly generated
865	134.2708333	35.0125	0	randomly generated
866	139.3625	37.92083333	0	randomly generated
867	141.3375	40.07916667	0	randomly generated
868	132.2875	33.47916667	0	randomly generated
869	137.8375	36.62083333	0	randomly generated
870	132.8208333	35.47083333	0	randomly generated
871	130.2708333	33.42083333	0	randomly generated
872	143.4791667	42.67916667	0	randomly generated
873	139.5625	37.47916667	0	randomly generated
874	137.5208333	36.92083333	0	randomly generated
875	142.0958333	43.49583333	0	randomly generated
876	142.6625	43.85416667	0	randomly generated
877	130.1875	32.42916667	0	randomly generated
878	135.2458333	33.92083333	0	randomly generated
879	141.4208333	40.3125	0	randomly generated
880	140.1875	41.84583333	0	randomly generated
881	139.6708333	38.3875	0	randomly generated
882	141.3541667	43.02083333	0	randomly generated
883	142.4541667	44.6875	0	randomly generated
884	138.1541667	36.55416667	0	randomly generated
885	142.1791667	43.27916667	0	randomly generated
886	141.3041667	42.8125	0	randomly generated
887	137.3041667	35.4625	0	randomly generated
888	137.7791667	34.82916667	0	randomly generated
889	134.3958333	34.77083333	0	randomly generated
890	134.8791667	34.9125	0	randomly generated
891	132.7458333	35.12083333	0	randomly generated
892	136.4708333	35.89583333	0	randomly generated
893	136.5208333	34.9875	0	randomly generated
894	130.9375	31.17916667	0	randomly generated
895	140.4458333	38.42083333	0	randomly generated
896	131.4875	34.25416667	0	randomly generated
897	135.7875	34.22916667	0	randomly generated
898	133.1208333	33.5125	0	randomly generated
899	132.6208333	33.10416667	0	randomly generated
900	137.9875	35.65416667	0	randomly generated
901	138.9625	35.90416667	0	randomly generated
902	140.5875	40.47916667	0	randomly generated
903	141.2041667	40.79583333	0	randomly generated
904	141.9208333	45.17916667	0	randomly generated
905	140.2375	40.57083333	0	randomly generated
906	139.4958333	37.1875	0	randomly generated
907	132.6625	33.44583333	0	randomly generated
908	135.0625	34.75416667	0	randomly generated
909	138.2125	35.85416667	0	randomly generated
910	142.6541667	44.5625	0	randomly generated
911	141.6291667	39.94583333	0	randomly generated
912	139.8541667	35.79583333	0	randomly generated
913	140.9541667	43.1375	0	randomly generated
914	142.5875	42.9375	0	randomly generated
915	142.1375	43.12083333	0	randomly generated
916	137.3625	35.95416667	0	randomly generated
917	134.2958333	34.52916667	0	randomly generated
918	137.8125	35.3875	0	randomly generated
919	132.2291667	34.79583333	0	randomly generated
920	135.1625	34.2375	0	randomly generated
921	138.8291667	35.47916667	0	randomly generated
922	140.9458333	42.7125	0	randomly generated
923	138.1708333	36.5125	0	randomly generated
924	137.2791667	35.42083333	0	randomly generated
925	138.8791667	35.12083333	0	randomly generated
926	136.4041667	35.19583333	0	randomly generated
927	135.4541667	33.8875	0	randomly generated
928	137.9791667	36.82916667	0	randomly generated
929	132.6791667	34.27916667	0	randomly generated
930	136.5791667	36.22916667	0	randomly generated
931	136.9958333	36.05416667	0	randomly generated
932	142.0791667	45.1625	0	randomly generated
933	133.4708333	35.1875	0	randomly generated
934	142.2625	43.52083333	0	randomly generated
935	133.9541667	35.02916667	0	randomly generated
936	138.3625	35.77083333	0	randomly generated
937	142.6291667	42.5375	0	randomly generated
938	135.5375	33.52916667	0	randomly generated
939	138.2791667	36.6875	0	randomly generated
940	136.7208333	35.57916667	0	randomly generated
941	139.2041667	36.1125	0	randomly generated
942	131.3208333	33.10416667	0	randomly generated
943	142.6791667	44.6375	0	randomly generated
944	138.8708333	36.5375	0	randomly generated
945	130.8041667	33.85416667	0	randomly generated
946	136.6125	35.3875	0	randomly generated
947	137.1625	36.12083333	0	randomly generated
948	130.7458333	31.8875	0	randomly generated
949	140.8708333	40.1875	0	randomly generated
950	131.2291667	33.04583333	0	randomly generated
951	139.0291667	36.22083333	0	randomly generated
952	144.1375	43.59583333	0	randomly generated
953	140.7958333	37.40416667	0	randomly generated
954	137.9041667	35.3375	0	randomly generated
955	132.9125	35.3125	0	randomly generated
956	141.4125	43.50416667	0	randomly generated
957	141.1458333	42.5625	0	randomly generated
958	142.2958333	44.1125	0	randomly generated
959	130.2541667	31.82083333	0	randomly generated
960	138.7625	35.3375	0	randomly generated
961	130.6375	32.22916667	0	randomly generated
962	134.5458333	33.74583333	0	randomly generated
963	138.7041667	35.37916667	0	randomly generated
964	130.5375	33.19583333	0	randomly generated
965	143.8291667	43.1125	0	randomly generated
966	140.8291667	43.14583333	0	randomly generated
967	133.3125	33.8375	0	randomly generated
968	134.0625	34.8125	0	randomly generated
969	136.7708333	35.0625	0	randomly generated
970	145.1708333	44.00416667	0	randomly generated
971	142.3041667	43.7125	0	randomly generated
972	137.7375	36.1625	0	randomly generated
973	130.1375	33.32916667	0	randomly generated
974	140.6291667	37.0875	0	randomly generated
975	143.8375	43.47916667	0	randomly generated
976	140.4125	42.17083333	0	randomly generated
977	140.2208333	42.4875	0	randomly generated
978	140.2125	38.55416667	0	randomly generated
979	136.2958333	35.57916667	0	randomly generated
980	140.7291667	38.12083333	0	randomly generated
981	136.6708333	36.49583333	0	randomly generated
982	140.7958333	40.4125	0	randomly generated
983	141.9375	44.0625	0	randomly generated
984	135.0125	35.42916667	0	randomly generated
985	131.4875	32.77916667	0	randomly generated
986	133.3958333	34.62916667	0	randomly generated
987	140.4125	39.10416667	0	randomly generated
988	138.2791667	36.12916667	0	randomly generated
989	143.7958333	43.30416667	0	randomly generated
990	136.6791667	36.62083333	0	randomly generated
991	139.3041667	37.32916667	0	randomly generated
992	134.4291667	34.17083333	0	randomly generated
993	140.6625	39.57083333	0	randomly generated
994	141.0875	41.37083333	0	randomly generated
995	134.1375	33.97083333	0	randomly generated
996	140.8458333	40.4125	0	randomly generated
997	141.6708333	43.44583333	0	randomly generated
998	137.1958333	35.3375	0	randomly generated
999	131.9291667	34.39583333	0	randomly generated
1000	131.7875	34.62916667	0	randomly generated
1001	141.8541667	43.87916667	0	randomly generated
1002	140.0041667	36.3375	0	randomly generated
1003	142.1875	43.24583333	0	randomly generated
1004	137.5958333	36.34583333	0	randomly generated
1005	142.0041667	45.32916667	0	randomly generated
1006	140.1541667	35.8625	0	randomly generated
1007	144.7625	43.12083333	0	randomly generated
1008	140.1375	37.17916667	0	randomly generated
1009	129.0291667	27.7625	0	randomly generated
1010	140.5791667	43.29583333	0	randomly generated
1011	138.7958333	35.82083333	0	randomly generated
1012	142.6541667	43.79583333	0	randomly generated
1013	132.5375	35.22083333	0	randomly generated
1014	139.6875	36.92083333	0	randomly generated
1015	132.8041667	32.77083333	0	randomly generated
1016	135.7125	35.2375	0	randomly generated
1017	137.1875	36.4875	0	randomly generated
1018	139.9291667	37.77916667	0	randomly generated
1019	140.0458333	36.8875	0	randomly generated
1020	142.6291667	44.22083333	0	randomly generated
1021	142.3541667	42.92916667	0	randomly generated
1022	141.7541667	39.32916667	0	randomly generated
1023	140.3791667	42.02083333	0	randomly generated
1024	140.9708333	40.14583333	0	randomly generated
1025	139.6541667	37.24583333	0	randomly generated
1026	136.4791667	34.75416667	0	randomly generated
1027	141.0208333	38.8375	0	randomly generated
1028	141.6291667	45.14583333	0	randomly generated
1029	132.4625	35.10416667	0	randomly generated
1030	130.3208333	32.02916667	0	randomly generated
1031	139.3041667	37.67916667	0	randomly generated
1032	133.8541667	35.12083333	0	randomly generated
1033	143.3125	42.42916667	0	randomly generated
1034	142.0375	43.1625	0	randomly generated
1035	132.7208333	33.54583333	0	randomly generated
1036	137.7458333	35.9125	0	randomly generated
1037	133.8958333	33.72916667	0	randomly generated
1038	140.0791667	35.47916667	0	randomly generated
1039	131.4375	32.2625	0	randomly generated
1040	136.5625	35.14583333	0	randomly generated
1041	141.0875	38.77083333	0	randomly generated
1042	138.4875	35.07916667	0	randomly generated
1043	141.8708333	44.5875	0	randomly generated
1044	131.8125	34.17916667	0	randomly generated
1045	131.2208333	32.45416667	0	randomly generated
1046	139.3208333	35.79583333	0	randomly generated
1047	131.7708333	34.62916667	0	randomly generated
1048	139.1958333	36.72916667	0	randomly generated
1049	132.4791667	32.97083333	0	randomly generated
1050	140.2041667	39.2125	0	randomly generated
1051	140.1458333	38.52083333	0	randomly generated
1052	137.3291667	35.74583333	0	randomly generated
1053	141.1458333	40.42083333	0	randomly generated
1054	137.5291667	35.57083333	0	randomly generated
1055	140.5041667	35.82083333	0	randomly generated
1056	139.8291667	37.84583333	0	randomly generated
1057	137.8125	34.8375	0	randomly generated
1058	131.2541667	31.54583333	0	randomly generated
1059	140.2625	38.2625	0	randomly generated
1060	144.5041667	43.57083333	0	randomly generated
1061	130.5458333	33.75416667	0	randomly generated
1062	137.6791667	35.02916667	0	randomly generated
1063	136.0458333	35.65416667	0	randomly generated
1064	138.9458333	36.09583333	0	randomly generated
1065	133.8125	34.7125	0	randomly generated
1066	136.0541667	33.87083333	0	randomly generated
1067	135.8625	34.05416667	0	randomly generated
1068	133.8958333	34.55416667	0	randomly generated
1069	139.4875	36.7625	0	randomly generated
1070	144.9291667	43.17916667	0	randomly generated
1071	135.6958333	33.6875	0	randomly generated
1072	139.4625	37.82916667	0	randomly generated
1073	142.1208333	44.49583333	0	randomly generated
1074	131.1708333	32.89583333	0	randomly generated
1075	134.9791667	35.52916667	0	randomly generated
1076	139.1541667	35.87083333	0	randomly generated
1077	140.4458333	38.09583333	0	randomly generated
1078	141.7958333	40.27083333	0	randomly generated
1079	138.0541667	36.9125	0	randomly generated
1080	132.0625	34.29583333	0	randomly generated
1081	124.2208333	24.40416667	0	randomly generated
1082	140.5958333	38.35416667	0	randomly generated
1083	133.7958333	35.4875	0	randomly generated
1084	130.2208333	32.6875	0	randomly generated
1085	140.5875	39.37916667	0	randomly generated
1086	133.0708333	34.1875	0	randomly generated
1087	138.0708333	36.19583333	0	randomly generated
1088	133.2958333	35.25416667	0	randomly generated
1089	133.1291667	33.1875	0	randomly generated
1090	140.0208333	36.6375	0	randomly generated
1091	124.2375	24.45416667	0	randomly generated
1092	139.1791667	35.47083333	0	randomly generated
1093	140.5708333	40.37916667	0	randomly generated
1094	133.8375	34.30416667	0	randomly generated
1095	131.7875	34.62083333	0	randomly generated
1096	140.3375	36.69583333	0	randomly generated
1097	134.3458333	34.22083333	0	randomly generated
1098	129.9125	32.77083333	0	randomly generated
1099	135.8875	35.52083333	0	randomly generated
1100	135.0125	35.12916667	0	randomly generated
1101	130.9708333	34.20416667	0	randomly generated
1102	133.2291667	33.55416667	0	randomly generated
1103	144.3458333	43.1375	0	randomly generated
1104	130.8375	33.50416667	0	randomly generated
1105	131.3458333	34.3625	0	randomly generated
1106	139.9875	36.2625	0	randomly generated
1107	137.7625	36.4875	0	randomly generated
1108	132.8625	33.9875	0	randomly generated
1109	137.6541667	35.95416667	0	randomly generated
1110	140.4458333	38.05416667	0	randomly generated
1111	132.7458333	34.25416667	0	randomly generated
1112	132.1458333	34.05416667	0	randomly generated
1113	141.5125	42.64583333	0	randomly generated
1114	140.1041667	37.19583333	0	randomly generated
1115	139.3875	37.9125	0	randomly generated
1116	139.3541667	35.62083333	0	randomly generated
1117	140.2791667	36.0375	0	randomly generated
1118	138.3125	36.57083333	0	randomly generated
1119	133.7708333	35.45416667	0	randomly generated
1120	133.9791667	34.69583333	0	randomly generated
1121	131.1625	32.54583333	0	randomly generated
1122	144.8958333	43.5125	0	randomly generated
1123	142.5208333	43.55416667	0	randomly generated
1124	135.6291667	34.1125	0	randomly generated
1125	138.6625	36.97083333	0	randomly generated
1126	141.1375	42.97083333	0	randomly generated
1127	139.9208333	38.30416667	0	randomly generated
1128	141.7625	43.89583333	0	randomly generated
1129	140.8458333	37.5875	0	randomly generated
1130	141.8625	43.95416667	0	randomly generated
1131	131.8541667	34.05416667	0	randomly generated
1132	140.4041667	37.97916667	0	randomly generated
1133	142.4375	44.9125	0	randomly generated
1134	141.8125	44.20416667	0	randomly generated
1135	133.3458333	34.69583333	0	randomly generated
1136	140.1708333	37.87916667	0	randomly generated
1137	138.3125	36.02916667	0	randomly generated
1138	139.8125	38.12083333	0	randomly generated
1139	139.9041667	38.82916667	0	randomly generated
1140	133.4541667	33.7875	0	randomly generated
1141	139.2625	36.1875	0	randomly generated
1142	131.1291667	32.35416667	0	randomly generated
1143	133.3291667	33.9875	0	randomly generated
1144	140.9458333	40.17916667	0	randomly generated
1145	139.4291667	42.15416667	0	randomly generated
1146	134.4875	33.89583333	0	randomly generated
1147	130.2375	31.7875	0	randomly generated
1148	140.5458333	39.7625	0	randomly generated
1149	140.4875	39.9875	0	randomly generated
1150	140.4791667	38.30416667	0	randomly generated
1151	138.0958333	34.82916667	0	randomly generated
1152	132.1291667	34.84583333	0	randomly generated
1153	133.0875	34.4125	0	randomly generated
1154	131.0125	34.1125	0	randomly generated
1155	131.5541667	33.22083333	0	randomly generated
1156	139.9541667	36.02083333	0	randomly generated
1157	136.7125	36.72083333	0	randomly generated
1158	136.0958333	36.0125	0	randomly generated
1159	137.9791667	36.97916667	0	randomly generated
1160	139.4208333	37.1375	0	randomly generated
1161	138.2708333	35.8875	0	randomly generated
1162	136.2541667	36.19583333	0	randomly generated
1163	136.5958333	36.0125	0	randomly generated
1164	141.2958333	40.37083333	0	randomly generated
1165	142.1125	44.90416667	0	randomly generated
1166	142.7208333	43.87083333	0	randomly generated
1167	145.0375	43.80416667	0	randomly generated
1168	140.4208333	37.8125	0	randomly generated
1169	136.9458333	36.29583333	0	randomly generated
1170	145.0708333	43.15416667	0	randomly generated
1171	135.5791667	34.0125	0	randomly generated
1172	141.2125	42.5375	0	randomly generated
1173	143.7291667	43.7625	0	randomly generated
1174	136.1875	35.52916667	0	randomly generated
1175	139.5958333	35.97083333	0	randomly generated
1176	136.9458333	36.17083333	0	randomly generated
1177	141.4958333	38.7125	0	randomly generated
1178	130.2125	33.29583333	0	randomly generated
1179	135.4708333	34.77916667	0	randomly generated
1180	134.8958333	35.2375	0	randomly generated
1181	130.0791667	32.52083333	0	randomly generated
1182	136.5791667	35.49583333	0	randomly generated
1183	132.8791667	34.39583333	0	randomly generated
1184	141.9458333	39.35416667	0	randomly generated
1185	140.6708333	43.2125	0	randomly generated
1186	136.5708333	35.9375	0	randomly generated
1187	138.8375	35.9875	0	randomly generated
1188	140.0458333	42.67083333	0	randomly generated
1189	142.3375	43.6125	0	randomly generated
1190	130.9791667	31.84583333	0	randomly generated
1191	140.3708333	38.57083333	0	randomly generated
1192	134.0458333	34.3375	0	randomly generated
1193	124.0041667	24.2375	0	randomly generated
1194	139.9291667	42.2625	0	randomly generated
1195	141.3625	39.42916667	0	randomly generated
1196	143.9708333	43.5625	0	randomly generated
1197	140.4291667	40.1875	0	randomly generated
1198	139.6291667	37.22916667	0	randomly generated
1199	136.7375	35.1375	0	randomly generated
1200	131.9458333	34.45416667	0	randomly generated
1201	140.2958333	38.1125	0	randomly generated
1202	142.3625	45.04583333	0	randomly generated
1203	139.5875	37.8625	0	randomly generated
1204	141.3708333	41.09583333	0	randomly generated
1205	139.3791667	36.5625	0	randomly generated
1206	135.3291667	33.9125	0	randomly generated
1207	129.7791667	32.55416667	0	randomly generated
1208	133.7708333	35.2375	0	randomly generated
1209	143.2708333	42.2875	0	randomly generated
1210	141.8875	43.12083333	0	randomly generated
1211	138.1958333	37.15416667	0	randomly generated
1212	140.6041667	40.75416667	0	randomly generated
1213	141.3208333	40.22916667	0	randomly generated
1214	142.1375	45.00416667	0	randomly generated
1215	132.5791667	35.17916667	0	randomly generated
1216	136.6708333	35.27916667	0	randomly generated
1217	131.3708333	32.8625	0	randomly generated
1218	139.0125	35.10416667	0	randomly generated
1219	136.1541667	35.62916667	0	randomly generated
1220	135.9291667	34.77083333	0	randomly generated
1221	131.2708333	34.0625	0	randomly generated
1222	131.8041667	32.97916667	0	randomly generated
1223	130.3291667	31.67083333	0	randomly generated
1224	141.0791667	39.70416667	0	randomly generated
1225	130.2291667	31.79583333	0	randomly generated
1226	140.9458333	37.35416667	0	randomly generated
1227	139.6041667	37.2625	0	randomly generated
1228	139.4625	38.00416667	0	randomly generated
1229	133.1291667	33.7875	0	randomly generated
1230	142.2375	44.89583333	0	randomly generated
1231	144.0791667	43.84583333	0	randomly generated
1232	136.7291667	36.14583333	0	randomly generated
1233	142.8291667	43.57083333	0	randomly generated
1234	130.5875	31.7625	0	randomly generated
1235	135.0625	35.22916667	0	randomly generated
1236	134.5125	34.9625	0	randomly generated
1237	138.5375	36.60416667	0	randomly generated
1238	130.7958333	32.54583333	0	randomly generated
1239	135.8041667	33.54583333	0	randomly generated
1240	142.7541667	42.8375	0	randomly generated
1241	130.7125	31.97916667	0	randomly generated
1242	145.0625	43.24583333	0	randomly generated
1243	133.4875	34.62916667	0	randomly generated
1244	137.3541667	37.4625	0	randomly generated
1245	141.5708333	42.67083333	0	randomly generated
1246	140.0291667	36.4375	0	randomly generated
1247	140.9291667	42.74583333	0	randomly generated
1248	135.0291667	34.82916667	0	randomly generated
1249	132.0791667	34.7875	0	randomly generated
1250	139.5458333	36.49583333	0	randomly generated
1251	143.2708333	42.10416667	0	randomly generated
1252	141.8791667	43.0875	0	randomly generated
1253	138.4958333	36.0625	0	randomly generated
1254	136.1458333	36.17916667	0	randomly generated
1255	130.6541667	32.0375	0	randomly generated
1256	136.1875	34.84583333	0	randomly generated
1257	130.4875	33.50416667	0	randomly generated
1258	136.3041667	36.34583333	0	randomly generated
1259	140.3875	37.22916667	0	randomly generated
1260	134.4291667	33.74583333	0	randomly generated
1261	131.0625	31.3375	0	randomly generated
1262	136.4791667	36.0875	0	randomly generated
1263	140.1958333	36.2625	0	randomly generated
1264	142.7791667	43.64583333	0	randomly generated
1265	140.6625	37.7125	0	randomly generated
1266	130.8125	33.67083333	0	randomly generated
1267	140.1541667	38.07916667	0	randomly generated
1268	131.6291667	32.40416667	0	randomly generated
1269	131.7041667	32.75416667	0	randomly generated
1270	142.7958333	44.42916667	0	randomly generated
1271	133.9375	34.8625	0	randomly generated
1272	140.3208333	37.7625	0	randomly generated
1273	132.9208333	34.4625	0	randomly generated
1274	140.8708333	37.04583333	0	randomly generated
1275	130.0125	33.07916667	0	randomly generated
1276	141.0458333	40.3875	0	randomly generated
1277	140.7625	38.94583333	0	randomly generated
1278	140.9208333	37.30416667	0	randomly generated
1279	140.1541667	35.89583333	0	randomly generated
1280	141.2291667	38.97083333	0	randomly generated
1281	139.8375	38.07916667	0	randomly generated
1282	134.1791667	34.9125	0	randomly generated
1283	140.5291667	39.14583333	0	randomly generated
1284	139.3541667	37.39583333	0	randomly generated
1285	132.9208333	33.70416667	0	randomly generated
1286	139.0458333	37.52083333	0	randomly generated
1287	140.5958333	42.04583333	0	randomly generated
1288	140.7041667	39.82083333	0	randomly generated
1289	137.4458333	35.39583333	0	randomly generated
1290	130.6541667	32.12083333	0	randomly generated
1291	136.7791667	37.12916667	0	randomly generated
1292	130.4208333	30.27916667	0	randomly generated
1293	137.2791667	34.97916667	0	randomly generated
1294	141.2791667	41.14583333	0	randomly generated
1295	135.7541667	35.05416667	0	randomly generated
1296	137.8208333	34.8375	0	randomly generated
1297	132.6708333	34.3125	0	randomly generated
1298	141.4291667	39.02083333	0	randomly generated
1299	135.2208333	35.62916667	0	randomly generated
1300	131.1291667	34.30416667	0	randomly generated
1301	130.3541667	33.52916667	0	randomly generated
1302	135.6958333	34.09583333	0	randomly generated
1303	139.7458333	38.59583333	0	randomly generated
1304	136.1625	34.27083333	0	randomly generated
1305	131.2375	33.27083333	0	randomly generated
1306	133.7541667	35.3625	0	randomly generated
1307	141.4375	39.92083333	0	randomly generated
1308	143.8375	43.62083333	0	randomly generated
1309	137.3541667	36.40416667	0	randomly generated
1310	130.1791667	33.15416667	0	randomly generated
1311	138.0291667	35.02083333	0	randomly generated
1312	137.0125	37.12916667	0	randomly generated
1313	140.9708333	40.70416667	0	randomly generated
1314	138.0458333	36.55416667	0	randomly generated
1315	135.4458333	33.70416667	0	randomly generated
1316	135.7291667	33.89583333	0	randomly generated
1317	139.8208333	35.90416667	0	randomly generated
1318	141.9125	43.3375	0	randomly generated
1319	130.5791667	32.8375	0	randomly generated
1320	132.4375	33.34583333	0	randomly generated
1321	136.5708333	35.80416667	0	randomly generated
1322	143.8875	43.19583333	0	randomly generated
1323	130.9041667	32.0875	0	randomly generated
1324	140.8041667	41.7875	0	randomly generated
1325	141.8875	43.62916667	0	randomly generated
1326	138.1791667	35.7125	0	randomly generated
1327	144.1125	43.32916667	0	randomly generated
1328	133.3875	33.72083333	0	randomly generated
1329	136.1458333	34.20416667	0	randomly generated
1330	140.8458333	40.02083333	0	randomly generated
1331	132.3625	34.79583333	0	randomly generated
1332	141.4791667	40.19583333	0	randomly generated
1333	140.0291667	40.0375	0	randomly generated
1334	132.9208333	34.79583333	0	randomly generated
1335	139.8041667	37.49583333	0	randomly generated
1336	131.5291667	34.25416667	0	randomly generated
1337	130.9208333	31.62083333	0	randomly generated
1338	128.7208333	32.57916667	0	randomly generated
1339	132.8125	33.80416667	0	randomly generated
1340	139.4958333	36.1375	0	randomly generated
1341	138.5291667	36.7625	0	randomly generated
1342	137.9958333	36.22083333	0	randomly generated
1343	139.2708333	35.5875	0	randomly generated
1344	138.2875	36.1375	0	randomly generated
1345	138.6541667	36.95416667	0	randomly generated
1346	140.2125	38.6125	0	randomly generated
1347	136.8708333	35.72083333	0	randomly generated
1348	139.0375	37.12916667	0	randomly generated
1349	129.4375	33.32083333	0	randomly generated
1350	139.5958333	37.1375	0	randomly generated
1351	140.2458333	38.4875	0	randomly generated
1352	138.2625	36.00416667	0	randomly generated
1353	139.1125	37.9375	0	randomly generated
1354	140.1375	39.95416667	0	randomly generated
1355	135.5875	35.2625	0	randomly generated
1356	142.9625	42.6625	0	randomly generated
1357	138.9041667	37.17083333	0	randomly generated
1358	131.5208333	34.44583333	0	randomly generated
1359	141.7875	43.07083333	0	randomly generated
1360	133.4375	34.45416667	0	randomly generated
1361	140.9541667	42.57083333	0	randomly generated
1362	139.5041667	35.6875	0	randomly generated
1363	131.8875	34.22083333	0	randomly generated
1364	134.7041667	34.89583333	0	randomly generated
1365	136.8625	36.04583333	0	randomly generated
1366	132.3125	34.44583333	0	randomly generated
1367	129.3541667	28.1375	0	randomly generated
1368	139.1875	36.6875	0	randomly generated
1369	142.6375	44.25416667	0	randomly generated
1370	139.9041667	35.9125	0	randomly generated
1371	142.0875	44.07916667	0	randomly generated
1372	133.1125	33.09583333	0	randomly generated
1373	130.2041667	32.67083333	0	randomly generated
1374	140.6625	36.80416667	0	randomly generated
1375	131.0458333	33.6625	0	randomly generated
1376	136.8458333	36.5625	0	randomly generated
1377	138.6375	36.84583333	0	randomly generated
1378	140.2541667	38.52083333	0	randomly generated
1379	133.8375	35.0125	0	randomly generated
1380	138.4375	35.0625	0	randomly generated
1381	138.8541667	35.8125	0	randomly generated
1382	136.7625	36.3875	0	randomly generated
1383	140.1708333	42.1875	0	randomly generated
1384	140.7875	40.3625	0	randomly generated
1385	141.1708333	40.19583333	0	randomly generated
1386	132.1291667	33.84583333	0	randomly generated
1387	140.3041667	36.1375	0	randomly generated
1388	141.2208333	38.62083333	0	randomly generated
1389	130.7791667	32.97916667	0	randomly generated
1390	139.9375	36.5375	0	randomly generated
1391	134.3375	35.54583333	0	randomly generated
1392	140.9208333	41.47916667	0	randomly generated
1393	138.3708333	35.57083333	0	randomly generated
1394	136.1541667	35.5625	0	randomly generated
1395	134.1625	34.67083333	0	randomly generated
1396	136.9541667	35.47916667	0	randomly generated
1397	140.1625	36.87916667	0	randomly generated
1398	140.5958333	37.5625	0	randomly generated
1399	141.6375	43.44583333	0	randomly generated
1400	134.4875	35.17916667	0	randomly generated
1401	130.5125	33.6125	0	randomly generated
1402	132.8458333	35.50416667	0	randomly generated
1403	132.9458333	35.12916667	0	randomly generated
1404	136.1625	35.5375	0	randomly generated
1405	141.3291667	38.70416667	0	randomly generated
1406	136.1125	33.97083333	0	randomly generated
1407	142.7708333	43.4125	0	randomly generated
1408	132.1541667	34.12916667	0	randomly generated
1409	141.7708333	39.3125	0	randomly generated
1410	140.3625	35.67916667	0	randomly generated
1411	136.7208333	37.25416667	0	randomly generated
1412	143.3958333	43.97916667	0	randomly generated
1413	142.9541667	44.37916667	0	randomly generated
1414	132.5291667	34.32083333	0	randomly generated
1415	131.5791667	34.1125	0	randomly generated
1416	142.5125	42.69583333	0	randomly generated
1417	141.3041667	40.52916667	0	randomly generated
1418	141.3291667	38.5625	0	randomly generated
1419	139.0791667	37.37916667	0	randomly generated
1420	140.8625	38.9625	0	randomly generated
1421	138.6041667	35.90416667	0	randomly generated
1422	144.8625	43.49583333	0	randomly generated
1423	136.2791667	36.1875	0	randomly generated
1424	131.3375	31.90416667	0	randomly generated
1425	133.0125	33.62083333	0	randomly generated
1426	130.8625	31.87083333	0	randomly generated
1427	135.3875	34.72083333	0	randomly generated
1428	137.7041667	36.04583333	0	randomly generated
1429	137.4625	35.5625	0	randomly generated
1430	140.9541667	40.85416667	0	randomly generated
1431	139.6625	36.67083333	0	randomly generated
1432	142.0041667	42.7375	0	randomly generated
1433	141.0541667	39.4625	0	randomly generated
1434	140.4708333	36.4875	0	randomly generated
1435	144.8541667	43.8125	0	randomly generated
1436	144.2375	43.52916667	0	randomly generated
1437	133.2958333	35.34583333	0	randomly generated
1438	143.9375	43.9875	0	randomly generated
1439	141.7791667	39.8875	0	randomly generated
1440	144.9208333	43.35416667	0	randomly generated
1441	140.1958333	40.25416667	0	randomly generated
1442	135.4958333	34.27083333	0	randomly generated
1443	141.2208333	39.24583333	0	randomly generated
1444	137.1208333	36.27083333	0	randomly generated
1445	130.0958333	32.3875	0	randomly generated
1446	140.8125	40.47916667	0	randomly generated
1447	140.9791667	38.22916667	0	randomly generated
1448	136.0875	34.67916667	0	randomly generated
1449	130.4375	32.02916667	0	randomly generated
1450	142.3125	44.52083333	0	randomly generated
1451	134.1875	33.32083333	0	randomly generated
1452	137.0541667	36.10416667	0	randomly generated
1453	141.6208333	42.7125	0	randomly generated
1454	143.5875	42.97916667	0	randomly generated
1455	144.1625	43.99583333	0	randomly generated
1456	133.4625	33.6625	0	randomly generated
1457	137.1958333	35.49583333	0	randomly generated
1458	140.4041667	41.6875	0	randomly generated
1459	137.0041667	35.17083333	0	randomly generated
1460	139.9708333	42.47083333	0	randomly generated
1461	133.5291667	34.72083333	0	randomly generated
1462	132.4875	33.05416667	0	randomly generated
1463	130.9875	32.14583333	0	randomly generated
1464	135.3291667	33.79583333	0	randomly generated
1465	138.1458333	35.6375	0	randomly generated
1466	141.5625	43.32083333	0	randomly generated
1467	133.0041667	35.4375	0	randomly generated
1468	139.8791667	38.29583333	0	randomly generated
1469	143.2625	43.70416667	0	randomly generated
1470	132.4958333	34.77083333	0	randomly generated
1471	132.5375	33.02083333	0	randomly generated
1472	139.9625	38.6625	0	randomly generated
1473	133.4375	35.19583333	0	randomly generated
1474	130.4708333	31.52083333	0	randomly generated
1475	135.8458333	33.6625	0	randomly generated
1476	134.2708333	34.05416667	0	randomly generated
1477	140.2291667	38.7375	0	randomly generated
1478	132.0375	34.57083333	0	randomly generated
1479	141.4041667	41.30416667	0	randomly generated
1480	143.2541667	42.02916667	0	randomly generated
1481	134.3041667	33.69583333	0	randomly generated
1482	133.9708333	34.92916667	0	randomly generated
1483	142.2208333	44.69583333	0	randomly generated
1484	135.1791667	34.0625	0	randomly generated
1485	136.1625	35.80416667	0	randomly generated
1486	132.9041667	34.82916667	0	randomly generated
1487	143.9291667	43.97083333	0	randomly generated
1488	128.9458333	27.77916667	0	randomly generated
1489	141.5375	40.12083333	0	randomly generated
1490	137.3958333	36.82083333	0	randomly generated
1491	134.8708333	35.5625	0	randomly generated
1492	144.1291667	43.47916667	0	randomly generated
1493	139.2041667	36.9625	0	randomly generated
1494	139.8041667	38.35416667	0	randomly generated
1495	137.6291667	35.65416667	0	randomly generated
1496	137.5625	34.97916667	0	randomly generated
1497	134.1791667	35.1875	0	randomly generated
1498	132.4708333	34.6625	0	randomly generated
1499	140.0458333	42.5625	0	randomly generated
1500	138.8708333	35.64583333	0	randomly generated
1501	138.3875	35.94583333	0	randomly generated
1502	136.3125	34.40416667	0	randomly generated
1503	137.3791667	36.17916667	0	randomly generated
1504	139.8291667	37.5625	0	randomly generated
1505	138.1291667	35.32916667	0	randomly generated
1506	135.1291667	35.27083333	0	randomly generated
1507	140.0125	40.67083333	0	randomly generated
1508	136.7958333	35.2375	0	randomly generated
1509	139.1458333	34.19583333	0	randomly generated
1510	135.0125	35.6875	0	randomly generated
1511	130.4791667	32.05416667	0	randomly generated
1512	133.0875	34.47083333	0	randomly generated
1513	135.7708333	34.7625	0	randomly generated
1514	140.4458333	40.9625	0	randomly generated
1515	140.8041667	40.5375	0	randomly generated
1516	135.6291667	33.6625	0	randomly generated
1517	138.4625	35.05416667	0	randomly generated
1518	135.5958333	34.27916667	0	randomly generated
1519	144.5208333	43.54583333	0	randomly generated
1520	132.8791667	34.84583333	0	randomly generated
1521	138.3458333	35.22916667	0	randomly generated
1522	140.1791667	39.87083333	0	randomly generated
1523	137.3291667	36.42916667	0	randomly generated
1524	141.0958333	40.84583333	0	randomly generated
1525	140.6625	43.04583333	0	randomly generated
1526	131.5708333	34.4875	0	randomly generated
1527	135.7791667	34.57916667	0	randomly generated
1528	140.6125	38.87083333	0	randomly generated
1529	130.1875	32.2125	0	randomly generated
1530	139.4625	37.3375	0	randomly generated
1531	136.7875	36.27916667	0	randomly generated
1532	137.3458333	35.19583333	0	randomly generated
1533	143.9541667	43.1375	0	randomly generated
1534	133.7208333	33.84583333	0	randomly generated
1535	130.3791667	32.12083333	0	randomly generated
1536	141.8458333	44.6125	0	randomly generated
1537	134.8041667	34.3625	0	randomly generated
1538	137.4708333	36.02083333	0	randomly generated
1539	130.3041667	31.47083333	0	randomly generated
1540	132.2958333	34.55416667	0	randomly generated
1541	140.1708333	38.4875	0	randomly generated
1542	141.1208333	39.90416667	0	randomly generated
1543	134.3125	34.94583333	0	randomly generated
1544	135.9708333	34.8625	0	randomly generated
1545	140.2208333	42.2625	0	randomly generated
1546	141.1541667	39.4375	0	randomly generated
1547	129.7291667	33.32083333	0	randomly generated
1548	142.4625	44.92916667	0	randomly generated
1549	140.4375	36.34583333	0	randomly generated
1550	138.7208333	37.32916667	0	randomly generated
1551	140.3208333	38.5875	0	randomly generated
1552	133.3875	33.52916667	0	randomly generated
1553	131.5375	34.30416667	0	randomly generated
1554	141.8791667	45.4625	0	randomly generated
1555	139.9625	38.17916667	0	randomly generated
1556	140.1208333	36.97916667	0	randomly generated
1557	138.9958333	37.52916667	0	randomly generated
1558	133.5625	33.67083333	0	randomly generated
1559	142.6458333	44.82083333	0	randomly generated
1560	140.8041667	36.90416667	0	randomly generated
1561	140.3625	39.94583333	0	randomly generated
1562	142.1875	45.05416667	0	randomly generated
1563	131.3625	32.54583333	0	randomly generated
1564	140.1541667	37.37083333	0	randomly generated
1565	141.3708333	42.90416667	0	randomly generated
1566	140.7708333	42.87916667	0	randomly generated
1567	130.0291667	32.19583333	0	randomly generated
1568	137.0958333	35.54583333	0	randomly generated
1569	140.1791667	39.5625	0	randomly generated
1570	136.8375	35.2875	0	randomly generated
1571	137.2875	36.40416667	0	randomly generated
1572	130.5041667	33.72083333	0	randomly generated
1573	132.5541667	32.94583333	0	randomly generated
*: 1 = present; 0 = absent
