# Supplementary material for: Tiger prowling: Distribution modelling for northward-expanding Aedes albopictus (Diptera: Culicidae) in Japan
Source: PLoS One. 2024 May 9;19(5):e0303137. doi: 10.1371/journal.pone.0303137 (PMC11081387; doi:10.1371/journal.pone.0303137)
Supplement: S2 Table — (XLSX) [file pone.0303137.s018.xlsx]

## Sheet: cortest
S2 Table Correlation test regarding the collinearity issue of model.
	bio1	bio10	bio11	bio12	bio13	bio14	bio15	bio16	bio17	bio18	bio19	bio2	bio3	bio4	bio5	bio6	bio7	bio8	bio9	elev	pop	RH1	urban
bio1	1	0.983862	0.992723	0.561557	0.537194	0.145305	0.371639	0.495245	0.195415	0.433331	0.0969473	-0.097141	0.55998	-0.856404	0.936476	0.977511	-0.774494	0.5847	0.847239	-0.447427	0.276486	-0.204294	0.342916
bio10	0.983862	1	0.958254	0.510365	0.473925	0.172085	0.306051	0.429911	0.216987	0.363519	0.138785	-0.0460861	0.530063	-0.752993	0.977069	0.945294	-0.675044	0.555317	0.856042	-0.507998	0.292501	-0.233298	0.373218
bio11	0.992723	0.958254	1	0.580649	0.554602	0.144301	0.387848	0.516742	0.194163	0.462405	0.0880344	-0.136861	0.564091	-0.909095	0.899987	0.988584	-0.831992	0.589501	0.838794	-0.396213	0.26029	-0.179439	0.315082
bio12	0.561557	0.510365	0.580649	1	0.916	0.472271	0.37206	0.933427	0.541346	0.898268	0.416445	-0.161481	0.324413	-0.596912	0.450147	0.590335	-0.587121	0.234736	0.552299	0.202968	-0.013087	-0.357235	-0.0080199
bio13	0.537194	0.473925	0.554602	0.916	1	0.178299	0.650235	0.987007	0.256539	0.921568	0.139216	-0.101084	0.368901	-0.598547	0.393591	0.541599	-0.558714	0.310495	0.436894	0.195266	0.00476092	-0.350941	0.00594591
bio14	0.145305	0.172085	0.144301	0.472271	0.178299	1	-0.576685	0.205763	0.988714	0.178026	0.892658	-0.3382	-0.205403	-0.066464	0.184977	0.228143	-0.215509	-0.110203	0.418283	0.0114363	-0.134464	0.0244187	-0.122026
bio15	0.371639	0.306051	0.387848	0.37206	0.650235	-0.576685	1	0.630825	-0.518288	0.61895	-0.55827	0.261863	0.555423	-0.463273	0.257301	0.313652	-0.293186	0.392602	0.0638633	0.195394	0.114762	-0.414591	0.110377
bio16	0.495245	0.429911	0.516742	0.933427	0.987007	0.205763	0.630825	1	0.278165	0.951807	0.163191	-0.0758731	0.372691	-0.572829	0.359651	0.505714	-0.529828	0.286983	0.408591	0.267476	-0.0121079	-0.388139	-0.0183278
bio17	0.195415	0.216987	0.194163	0.541346	0.256539	0.988714	-0.518288	0.278165	1	0.238869	0.890108	-0.34047	-0.169679	-0.117373	0.220269	0.272266	-0.257687	-0.0983551	0.441901	0.0125961	-0.132285	-0.00197767	-0.117001
bio18	0.433331	0.363519	0.462405	0.898268	0.921568	0.178026	0.61895	0.951807	0.238869	1	0.0647206	0.0101441	0.421801	-0.54123	0.312038	0.447849	-0.475887	0.381519	0.303521	0.401049	-0.0222532	-0.482642	-0.0357277
bio19	0.0969473	0.138785	0.0880344	0.416445	0.139216	0.892658	-0.55827	0.163191	0.890108	0.0647206	1	-0.313502	-0.246367	0.0131419	0.158705	0.168643	-0.136574	-0.371998	0.477826	-0.077244	-0.121955	0.0872781	-0.0965653
bio2	-0.097141	-0.0460861	-0.136861	-0.161481	-0.101084	-0.3382	0.261863	-0.0758731	-0.34047	0.0101441	-0.313502	1	0.677308	0.256063	0.115056	-0.248765	0.56268	0.0839354	-0.236721	0.268229	0.106757	-0.764012	0.156145
bio3	0.55998	0.530063	0.564091	0.324413	0.368901	-0.205403	0.555423	0.372691	-0.169679	0.421801	-0.246367	0.677308	1	-0.519906	0.595064	0.466066	-0.215577	0.48236	0.324193	0.0971339	0.215069	-0.734158	0.270259
bio4	-0.856404	-0.752993	-0.909095	-0.596912	-0.598547	-0.066464	-0.463273	-0.572829	-0.117373	-0.54123	0.0131419	0.256063	-0.519906	1	-0.646958	-0.899947	0.935681	-0.552934	-0.682015	0.188924	-0.174365	0.0592591	-0.184998
bio5	0.936476	0.977069	0.899987	0.450147	0.393591	0.184977	0.257301	0.359651	0.220269	0.312038	0.158705	0.115056	0.595064	-0.646958	1	0.880983	-0.536627	0.532145	0.825924	-0.464281	0.307524	-0.361659	0.394127
bio6	0.977511	0.945294	0.988584	0.590335	0.541599	0.228143	0.313652	0.505714	0.272266	0.447849	0.168643	-0.248765	0.466066	-0.899947	0.880983	1	-0.872011	0.559333	0.866745	-0.402443	0.234658	-0.106341	0.283282
bio7	-0.774494	-0.675044	-0.831992	-0.587121	-0.558714	-0.215509	-0.293186	-0.529828	-0.257687	-0.475887	-0.136574	0.56268	-0.215577	0.935681	-0.536627	-0.872011	1	-0.447002	-0.691322	0.23741	-0.100447	-0.184424	-0.097578
bio8	0.5847	0.555317	0.589501	0.234736	0.310495	-0.110203	0.392602	0.286983	-0.0983551	0.381519	-0.371998	0.0839354	0.48236	-0.552934	0.532145	0.559333	-0.447002	1	0.296514	-0.123616	0.174276	-0.260662	0.210992
bio9	0.847239	0.856042	0.838794	0.552299	0.436894	0.418283	0.0638633	0.408591	0.441901	0.303521	0.477826	-0.236721	0.324193	-0.682015	0.825924	0.866745	-0.691322	0.296514	1	-0.469032	0.178294	-0.0544157	0.236029
elev	-0.447427	-0.507998	-0.396213	0.202968	0.195266	0.0114363	0.195394	0.267476	0.0125961	0.401049	-0.077244	0.268229	0.0971339	0.188924	-0.464281	-0.402443	0.23741	-0.123616	-0.469032	1	-0.196799	-0.520014	-0.301561
pop	0.276486	0.292501	0.26029	-0.013087	0.00476092	-0.134464	0.114762	-0.0121079	-0.132285	-0.0222532	-0.121955	0.106757	0.215069	-0.174365	0.307524	0.234658	-0.100447	0.174276	0.178294	-0.196799	1	-0.10274	0.624692
RH1	-0.204294	-0.233298	-0.179439	-0.357235	-0.350941	0.0244187	-0.414591	-0.388139	-0.00197767	-0.482642	0.0872781	-0.764012	-0.734158	0.0592591	-0.361659	-0.106341	-0.184424	-0.260662	-0.0544157	-0.520014	-0.10274	1	-0.114634
urban	0.342916	0.373218	0.315082	-0.0080199	0.00594591	-0.122026	0.110377	-0.0183278	-0.117001	-0.0357277	-0.0965653	0.156145	0.270259	-0.184998	0.394127	0.283282	-0.097578	0.210992	0.236029	-0.301561	0.624692	-0.114634	1
